# Supplementary material for: Evaluation of Anthropometric Measurements, Arterial Stiffness and ECG Parameters in Alopecia Areata Patients
Source: Medicina (Kaunas). 2025 Nov 28;61(12):2122. doi: 10.3390/medicina61122122 (PMC12734405; doi:10.3390/medicina61122122)
Supplement: Supplementary file 1 [file medicina-61-02122-s001.zip]

Archive with 1 entries (1 files):
- medicina-4007566-supplementary.pdf
